# Supplementary material for: Small Extracellular Vesicle-Derived microRNAs Stratify Prostate Cancer Patients According to Gleason Score, Race and Associate with Survival of African American and Caucasian Men
Source: Cancers (Basel). 2021 Oct 19;13(20):5236. doi: 10.3390/cancers13205236 (PMC8533757; doi:10.3390/cancers13205236)
Supplement: Supplementary file 1 [file cancers-13-05236-s001.zip]

Archive with 1 entries (1 files):
- cancers-1425791-supplementary.pdf
